# Supplementary material for: Undercarboxylated osteocalcin inhibits the early differentiation of osteoclast mediated by Gprc6a
Source: PeerJ. 2021 Mar 2;9:e10898. doi: 10.7717/peerj.10898 (PMC7934677; doi:10.7717/peerj.10898)
Supplement: Data S1 [file peerj-09-10898-s003.zip]

Archive with 74 entries (74 files):
- 13116.TIF
- Figure1A.pzfx
- Figure1A.xlsx
- Figure1B CN0h.jpg
- Figure1B CN24h.jpg
- Figure1B ucOCN0h.jpg
- Figure1B ucOCN24h.jpg
- Figure1C .xlsx
- Figure2A.pzf
- Figure2A.xlsx
- Figure2B.pzf
- Figure2B.xlsx
- Figure3A-Medium+Rankl-ucOCN.jpg
- Figure3A-Medium+RANKL.jpg
- Figure3A-Medium.jpg
- Figure3B-medium+Rankl+ucOCN.jpg
- Figure3B-medium+Rankl.jpg
- Figure3B-medium.jpg
- Figure3C-MCSF+RANKL+ucOCN.jpg
- Figure3C-MCSF+RANKL.jpg
- Figure3C-MCSF.jpg
- Figure3D-MCSF+RANKL+ucOCN.jpg
- Figure3D-MCSF+RANKL.jpg
- Figure3D-MCSF.jpg
- Figure3E-MCSF+RANKL+ucOCN.tif
- Figure3E-MCSF+RANKL.tif
- Figure3E-MCSF.tif
- Figure4B.pzfx
- Figure4B.xlsx
- Figure4C-MCSF+RANKL-D0+ucOCN.jpg
- Figure4C-MCSF+RANKL-D2+ucOCN.jpg
- Figure4C-MCSF+RANKL-D4+ucOCN.jpg
- Figure4C-MCSF+RANKL.jpg
- Figure4C-MCSF.jpg
- Figure4D.pzfx
- Figure4D.xlsx
- Figure4E-c-fms.jpg
- Figure4E-GAPDH.jpg
- Figure4E-Rank.jpg
- Figure4E.tif
- Figure4F.pzfx
- Figure4F.xlsx
- Figure5A-GAPDH.jpg
- Figure5A-Gprc6a+GAPDH.jpg
- Figure5A-Gprc6a.jpg
- Figure5B-GAPDH.jpg
- Figure5B-Gprc6a+GAPDH.jpg
- Figure5B-Gprc6a.jpg
- Figure5C-BMM-DAPI.tif
- Figure5C-BMM-merged.tif
- Figure5C-BMM-TRITC.tif
- Figure5C-Raw264.7-DAPI.tif
- Figure5C-Raw264.7-merged.tif
- Figure5C-Raw264.7-TRITC.tif
- Figure5C-TC6-2-DAPI.tif
- Figure5C-TC6-2-merged.tif
- Figure5C-TC6-2-TRITC.tif
- Figure5C-TC6-DAPI.tif
- Figure5C-TC6-merged-DAPI.tif
- Figure5C-TC6-TRITC.tif
- Figure5D.jpg
- Figure5E.pzf
- Figure5E.xlsx
- Figure5F.pzf
- Figure5F.xlsx
- Figure5G.pzf
- Figure5G.xlsx
- Figure5H.pzfx
- Figure5H.xlsx
- Figure5I-ERK.jpg
- Figure5I-pERK.jpg
- Figure5I.pzfx
- Figure5I.xlsx
- to editors.txt
