# Supplementary material for: Undercarboxylated osteocalcin inhibits the early differentiation of osteoclast mediated by Gprc6a
Source: PeerJ. 2021 Mar 2;9:e10898. doi: 10.7717/peerj.10898 (PMC7934677; doi:10.7717/peerj.10898)
Supplement: Data S1 [file peerj-09-10898-s003.zip › Figure1C .xlsx]

## Sheet: RAW264.7
		CN					ucOCN
	0h	343	317	299	344			364	378	343
	24h	258	231	207	262			316	344	289
	24h-0h	85	86	92	82			48	34	54
	AVERAGE	86.25					45.3333
	STDEV	4.19325					10.2632
	T.TEST						0.0007177
