# Supplementary material for: Undercarboxylated osteocalcin inhibits the early differentiation of osteoclast mediated by Gprc6a
Source: PeerJ. 2021 Mar 2;9:e10898. doi: 10.7717/peerj.10898 (PMC7934677; doi:10.7717/peerj.10898)
Supplement: Data S1 [file peerj-09-10898-s003.zip › Figure2A.xlsx]

## Sheet: Sheet1
	CN			induce
TRAF6	0.959264	0.97942	1	1.05336	1.13288	0.801996
Tcirg1	0.943874	0.918064	1	2.4144	2.66968	1.58557
RANK	1	1.1019	0.907519	2.50244	2.73208	3.03143
CLC7	0.989657	1	0.909618	3.3058	3.37137	2.85469
NFATc1	0.972655	0.96929	1	7.80825	9.12611	8.31087
CTR	0.952638	1	0.963707	98.36	128.444	53.5074
MMP9	0.629233	1.71317	1	1091.17	1206.55	1067.48
CathK	0.922316	1.00231	1.08173	1550.3	1593.89	1346.53
TRAP	0.954842	1.00579	1.05458	2081.39	2246.3	2243.7
