# Supplementary material for: Undercarboxylated osteocalcin inhibits the early differentiation of osteoclast mediated by Gprc6a
Source: PeerJ. 2021 Mar 2;9:e10898. doi: 10.7717/peerj.10898 (PMC7934677; doi:10.7717/peerj.10898)
Supplement: Data S1 [file peerj-09-10898-s003.zip › Figure2B.xlsx]

## Sheet: Sheet1
	CN				ucOCN 10				ucOCN 100
TRAF6	0.963626	1.03637	1	0.971408	0.495358	0.593181	0.570382	0.65293	0.649115	0.353553	0.45219	0.657471
Tcirg1	0.949789	1.05021	1		0.501972	0.481297	0.547147		0.411989	0.420448	0.300409
RANK	1.02774	1.14036	0.889549	1.11045	0.546951	0.823296	0.715065	0.740282	0.645945	0.456752	0.695511	0.525275
CLC7	0.913573	1.08643	1.03705	0.878114	0.452062	0.496546	0.503478	0.587427	0.31635	0.319746	0.479632	0.401224
NFATc1	0.922179	1.07782	1		0.431705	0.501736	0.441352		0.354318	0.304206	0.219912
CTR	0.867355	1.13264	0.966787	1	0.469662	0.586294	0.498709	0.58288	0.118232	0.105455	0.35233	0.270045
MMP9	0.949789	1.05021	1		0.407728	0.611608	0.659754		0.688095	0.568408	0.737135
CathK	1.06809	1.07925	0.986138	1.01386	0.556724	0.673617	0.611261	0.635015	0.283228	0.359742	0.148122	0.141597
TRAP	0.915621	1	0.961895	1.03811	0.618919	0.594603	0.604558	0.623712	0.317059	0.333325	0.268678	0.230678
