# Supplementary material for: Undercarboxylated osteocalcin inhibits the early differentiation of osteoclast mediated by Gprc6a
Source: PeerJ. 2021 Mar 2;9:e10898. doi: 10.7717/peerj.10898 (PMC7934677; doi:10.7717/peerj.10898)
Supplement: Data S1 [file peerj-09-10898-s003.zip › Figure4B.xlsx]

## Sheet: Sheet1
	MCSF			MCSF+RANKL			d0+ucOCN			d2+ucOCN			d4+ucOCN
RANK	0.829319	0.97942	1.23114	1.06437	1.10957	1.20999	0.965936	0.885768	0.776469	0.955945	1.06069	0.732043	0.959264	1.10573	1.13682
TRAP	1.21841	1.00696	0.815072	106.153	200.159	128.444	103.968	98.36	61.606	136.239	107.635	103.25	116.97	118.193	114.961
CathK		0.960928	1.04066	1406.12	1528.08	1358.22	1088.03	847.753	683.833	1430.69	1544.05	943.906	1372.41	1731.13	1900.94
CTR	1.18099	1.03168	0.820742	2646.74	2916.45	3202.54	2610.3	2452.44	1871.53	2565.46	2826.89	1579.22	2344.39	2740.08	3615.55
