# Supplementary material for: Undercarboxylated osteocalcin inhibits the early differentiation of osteoclast mediated by Gprc6a
Source: PeerJ. 2021 Mar 2;9:e10898. doi: 10.7717/peerj.10898 (PMC7934677; doi:10.7717/peerj.10898)
Supplement: Data S1 [file peerj-09-10898-s003.zip › Figure4D.xlsx]

## Sheet: Sheet1
	CN				ucOCN
c-fms	0.982821	0.953464	1.0479	1.08485	0.598739	0.605521	0.616106	0.764453
RANK	0.977725	1.029	1.01396	1.00696	0.696164	0.764453	0.719467	0.821453
