# Supplementary material for: Undercarboxylated osteocalcin inhibits the early differentiation of osteoclast mediated by Gprc6a
Source: PeerJ. 2021 Mar 2;9:e10898. doi: 10.7717/peerj.10898 (PMC7934677; doi:10.7717/peerj.10898)
Supplement: Data S1 [file peerj-09-10898-s003.zip › Figure4F.xlsx]

## Sheet: Sheet1
	CN				ucOCN
c-fms	0.782282	1.61041	0.905515	0.701793	0.68643	0.645673	0.392338	0.40618
RANK	0.905332	1.08699	1.03909	0.968594	0.804654	0.942313	0.608166	0.544466
