# Supplementary material for: Undercarboxylated osteocalcin inhibits the early differentiation of osteoclast mediated by Gprc6a
Source: PeerJ. 2021 Mar 2;9:e10898. doi: 10.7717/peerj.10898 (PMC7934677; doi:10.7717/peerj.10898)
Supplement: Data S1 [file peerj-09-10898-s003.zip › Figure5E.xlsx]

## Sheet: Sheet1
	CN				ucOCN
6h	8.60148	10.7022	11.4762	12.5647	13.3932	11.5382	13.9156	15.3959
12h	11.2978	7.41579	8.9134		14.7838	20.756	16.6435	19.1147
24h	12.8323	13.1314	9.18284	13.6055	22.9529	13.1217	17.5662	18.7401
