# Supplementary material for: Undercarboxylated osteocalcin inhibits the early differentiation of osteoclast mediated by Gprc6a
Source: PeerJ. 2021 Mar 2;9:e10898. doi: 10.7717/peerj.10898 (PMC7934677; doi:10.7717/peerj.10898)
Supplement: Data S1 [file peerj-09-10898-s003.zip › Figure5F.xlsx]

## Sheet: Sheet1
CN				ucOCN				L-ornithine				NPS2143				NPS2143+ucOCN				NPS2143+L-ornithine
7.69396	11.9924		10.7827	13.7702	18.7613		17.4156	16.739	14.0642		17.1778	10.1368	9.34394	10.6997	6.30344	9.74857	9.28072	5.91704	7.16141	13.7569	13.994	7.62765	10.9396
