# Supplementary material for: Undercarboxylated osteocalcin inhibits the early differentiation of osteoclast mediated by Gprc6a
Source: PeerJ. 2021 Mar 2;9:e10898. doi: 10.7717/peerj.10898 (PMC7934677; doi:10.7717/peerj.10898)
Supplement: Data S1 [file peerj-09-10898-s003.zip › Figure5G.xlsx]

## Sheet: Sheet1
CN				ucOCN				L-ornithine				NPS2143				NPS2143+ucOCN				NPS2143+L-ornithine
	4.62983	6.4701	8.10691		10.2444	10.308	12.6762	13.2205	14.497	12.4124	13.931	10.4341	7.99209	8.19097			7.42341	6.90108	6.09491		7.82309	6.74409	7.01832
