# Supplementary material for: Undercarboxylated osteocalcin inhibits the early differentiation of osteoclast mediated by Gprc6a
Source: PeerJ. 2021 Mar 2;9:e10898. doi: 10.7717/peerj.10898 (PMC7934677; doi:10.7717/peerj.10898)
Supplement: Data S1 [file peerj-09-10898-s003.zip › Figure5H.xlsx]

## Sheet: Sheet1
CN				ucOCN				L-ornithine				siRNA				siRNA+ucOCN				siRNA+L-ornithine
15.7094	15.1144	15.3599	14.8779	18.6791	18.3656	18.7996	19.1758	16.0977	18.2881	18.5995	18.8046	15.2594	15.0848	15.3112	15.7901	16.4038	15.8416	15.7068	15.7297	15.3145	15.1652	15.2032	15.8955
