# Supplementary material for: Undercarboxylated osteocalcin inhibits the early differentiation of osteoclast mediated by Gprc6a
Source: PeerJ. 2021 Mar 2;9:e10898. doi: 10.7717/peerj.10898 (PMC7934677; doi:10.7717/peerj.10898)
Supplement: Data S1 [file peerj-09-10898-s003.zip › Figure5I.xlsx]

## Sheet: Sheet1
CN	1	1	1
ucOCN	1.26046	1.29911	1.23672
NPS	0.995343	0.917983	0.863773
NPS+ucOCN	1.00353	1.08351	0.984241
