# Supplementary material for: Undercarboxylated osteocalcin inhibits the early differentiation of osteoclast mediated by Gprc6a
Source: PeerJ. 2021 Mar 2;9:e10898. doi: 10.7717/peerj.10898 (PMC7934677; doi:10.7717/peerj.10898)
Supplement: Data S1 [file peerj-09-10898-s003.zip › to editors.txt]

Dear editor��
   The figure 5D is a sketch diagram for the reporter, not a measured results. 
   The figure 5A and 5B including some other resutls in the same gel.
   Thanks very much.

Dai Zhongquan  
